# Supplementary material for: Regular Exercise Correlates With Enhanced Self‐Control and Prefrontal Function in Excessive Short‐Video Users
Source: Brain Behav. 2026 Jun 14;16(6):e71552. doi: 10.1002/brb3.71552 (PMC13265829; doi:10.1002/brb3.71552)
Supplement: Supplementary file 1 — Supplementary Material: brb371552‐sup‐0001‐SuppMat.xlsx [file BRB3-16-e71552-s001.xlsx]

## Sheet: Sheet1
number	exercise_type	video_group	acc	rt	ResistancetoTemptation	HealthyHabits	RestraintinEntertainment	ImpulseControl	WorkStudyPerformance	SelfControl_TotalScore	SocialInteractionAnxiety_TotalScore	NeedforStructure_TotalScore	Decisiveness	channel1	channel2	channel3	channel4	channel5	channel6	channel7	channel8	channel9	channel10	channel11	channel12	channel13	channel14	channel15	channel16	channel17	channel18	channel19	channel20
1	2	2	1	382.33	58	31	11	9	9	21	8	40	48	0.000135867	-1.91905e-05	0.00017457	0.000226676	0.000169769	0.00041819	0.000204451	1.69338e-05	4.49274e-05	0.000105879	0.000328179	0.000101121	0.000343012	9.99303e-05	0.000135463	4.27201e-05	0.000512922	0.000178325	0.00016	0.000106688
5	2	1	1	362.63	61	36	11	12	9	19	10	49	57	2.88372e-05	2.7869e-06	-0.000176086	-0.000110693	-0.000132565	1.36343e-05	-5.34541e-05	0.00111002	-0.00012962	-0.000112875	-0.000568702	-0.000125329	-0.00014794	-7.90082e-05	-9.42477e-05	-0.000100264	-1.11776e-05	8.93225e-05	-5.72243e-05	2.08621e-05
8	1	1	1	325.68	71	23	10	12	13	25	11	32	48	8.4274e-06	8.1758e-06	2.8651e-06	6.10601e-05	-6.973e-06	-5.32988e-05	-1.11521e-05	-2.36251e-05	-2.39408e-05	-1.9528e-06	0.000168205	-9.4091e-06	-7.8501e-06	-6.1903e-06	4.0029e-06	-2.70378e-05	8.245e-06	-7.9722e-06	-1.24846e-05	1.17896e-05
9	2	2	1	396.25	66	18	11	11	9	24	11	46	61	6.10867e-05	-1.96514e-05	6.44315e-05	2.282e-05	4.16215e-05	3.56433e-05	5.31394e-05	-0.000145501	-0.000101191	-0.000232746	8.41415e-05	0.000130453	0.000177733	8.98132e-05	8.41267e-05	0.000111634	-0.000491119	-0.000110606	7.68102e-05	1.96857e-05
10	1	2	1	345.61	76	31	15	12	14	24	11	45	66	3.52225e-05	-1.31566e-05	0.000130304	-0.000112724	-4.27131e-05	-9.03858e-05	-7.23079e-05	-3.56363e-05	-7.0178e-05	-6.73173e-05	-0.000270903	-0.000141334	-0.000310147	-9.83964e-05	-0.000114899	-0.000237622	-0.000144691	-2.17494e-05	-0.000406377	-0.000152315
11	2	1	1	386.37	68	33	16	8	5	27	12	25	54	-2.80569e-05	2.47093e-05	-4.54188e-05	-1.22567e-05	2.74357e-05	-1.08368e-05	2.5241e-06	7.09297e-05	-5.3921e-06	2.14725e-05	-5.51896e-05	-2.88363e-05	-7.75858e-05	-3.0999e-05	-6.96564e-05	-8.07457e-05	3.80619e-05	6.39926e-05	-2.0001e-05	-2.07415e-05
12	2	2	1	378.42	59	24	12	10	7	22	8	42	51	-9.6345e-05	-7.46054e-05	-5.04773e-05	1.00347e-05	-5.23869e-05	-4.42259e-05	-4.37444e-05	-3.72667e-05	-2.46965e-05	-5.10437e-05	2.3387e-06	-3.64973e-05	2.2833e-06	-7.99041e-05	-8.8583e-05	-0.000103224	-6.01e-05	-5.84532e-05	-4.13595e-05	-2.04535e-05
13	2	2	1	393.24	51	16	10	9	8	18	6	44	62	-0.000376313	-0.000211122	-0.000160868	-0.000118175	-0.000281365	-0.000327155	-0.000300948	-0.000293515	-0.000234702	-0.000175603	-8.82668e-05	-0.00013664	-2.85364e-05	-6.53574e-05	-4.53914e-05	-0.000117138	-0.000153569	-6.70423e-05	-5.4201e-06	-9.38e-06
14	2	1	1	367.35	73	25	13	15	11	21	13	35	46	-2.41243e-05	-7.0472e-06	-3.62328e-05	-0.000101313	-1.92302e-05	-4.55018e-05	-7.7922e-05	-4.61988e-05	-7.09201e-05	-4.98735e-05	-0.000138435	-5.98793e-05	-0.000167457	-3.16368e-05	2.40435e-05	-6.1994e-05	-4.36175e-05	-3.58939e-05	-6.72617e-05	1.68758e-05
15	2	1	1	369.22	59	27	12	12	7	20	8	45	46	-7.57175e-05	-6.90708e-05	0.000149052	5.41361e-05	-6.87099e-05	-5.94349e-05	-6.49239e-05	-9.4373e-06	1.65216e-05	0.000156233	-0.000139568	-4.4476e-05	-0.000204741	-0.000105214	-4.20891e-05	-0.000263615	6.92619e-05	3.9198e-06	-1.14277e-05	4.06726e-05
16	2	3	1	401.68	55	27	12	10	8	15	10	41	52	0.00020439	0.000169495	3.4402e-05	6.27957e-05	4.11711e-05	-2.5258e-06	6.15375e-05	0.000141345	0.000107839	0.00020625	0.000214238	-1.0379e-06	0.000297921	4.7654e-06	6.34547e-05	8.7309e-06	0.000281498	0.000144983	7.26721e-05	3.06532e-05
17	2	3	1	369.83	43	21	10	7	5	14	7	40	53	-1.68279e-05	-7.88276e-05	1.11698e-05	2.21472e-05	-1.0932e-05	8.0644e-06	6.84422e-05	0.000119679	0.000181847	0.000230066	0.000166581	9.74228e-05	0.000180635	2.33304e-05	-6.7784e-06	-3.831e-06	8.60966e-05	2.99782e-05	0.000186892	6.9777e-05
19	2	3	1	342	64	27	12	13	4	27	8	37	61	0.000112108	-2.19051e-05	2.20362e-05	5.81299e-05	-3.34465e-05	-6.55491e-05	-2.41979e-05	-9.35092e-05	-2.75875e-05	-8.38214e-05	3.66886e-05	-0.000129336	0.000257902	-3.3447e-05	-0.000107059	-9.46871e-05	-0.00010651	-8.65603e-05	6.91981e-05	2.04691e-05
21	2	1	1	347.5	60	19	12	8	9	23	8	40	45	2.427e-06	-4.91662e-05	7.30111e-05	0.000173372	-0.000344192	9.981e-05	5.9579e-05	0.00131248	1.4468e-05	1.683e-05	2.79695e-05	3.68453e-05	0.00018325	3.99185e-05	7.41826e-05	6.39867e-05	1.99069e-05	4.66057e-05	0.000173896	7.89365e-05
22	2	2	1	344.08	68	26	14	11	9	23	11	30	63	-0.000486567	0.00185679	-0.000258561	-0.000105682	0.000166705	8.14126e-05	6.02883e-05	-0.00017592	-0.000135765	-0.000145321	-2.4329e-05	-4.62956e-05	-3.79558e-05	-5.98935e-05	-3.90277e-05	-6.4206e-05	-0.000105562	-8.38512e-05	-0.000161952	-0.000106202
23	2	2	1	373.7	59	20	12	7	9	22	9	41	63	-0.00129115	-0.000235724	5.23002e-05	-0.000101431	0.000424545	0.000173681	0.000270879	-0.000228036	-0.000189418	-0.000147045	0.000209689	0.000100603	0.000208797	-5.85674e-05	-8.40616e-05	-7.71018e-05	-7.70527e-05	-1.31e-08	-7.20411e-05	6.55e-06
24	2	2	0.98	367.18	60	30	8	11	11	22	8	34	51	-5.23556e-05	7.645E-7	-3.35288e-05	5.06301e-05	-1.92843e-05	-5.61608e-05	-5.03245e-05	-3.1679e-06	1.49621e-05	9.169e-05	0.000111799	-4.06344e-05	3.69077e-05	-3.34591e-05	-3.0713e-05	-7.98447e-05	-4.39361e-05	-4.00809e-05	-1.99253e-05	-5.17485e-05
25	2	1	0.98	337.82	65	30	12	11	7	26	9	45	52	7.14094e-05	4.07521e-05	7.36651e-05	5.0697e-05	4.88277e-05	7.21246e-05	3.80716e-05	6.0268e-06	7.93002e-05	4.71331e-05	5.30918e-05	4.32556e-05	4.7102e-06	3.58806e-05	4.85e-05	2.46577e-05	5.91411e-05	6.2657e-05	4.04506e-05	6.90595e-05
26	2	1	1	333.28	56	27	10	8	6	25	7	57	63	2.32946e-05	2.94638e-05	3.9533e-06	-4.9835e-05	1.86141e-05	-1.75054e-05	-1.49236e-05	-0.000108645	-6.0044e-06	2.82655e-05	-9.96235e-05	-2.25351e-05	-7.35633e-05	-6.899e-07	-2.135e-07	-2.1502e-06	4.30205e-05	3.99344e-05	-4.47364e-05	7.5718e-06
27	2	1	1	311.26	57	27	12	12	9	16	8	46	72	0.000227401	7.20103e-05	9.74462e-05	0.000188405	7.76031e-05	-9.66533e-05	-5.56591e-05	-0.000100625	-8.36883e-05	-1.61955e-05	0.000158603	6.95432e-05	-8.8982e-06	2.23652e-05	0.000100603	0.000398426	0.00012915	0.00013529	0.000250335	0.000238536
28	2	3	1	337.03	56	19	12	7	6	21	10	49	43	-0.00156991	-0.0014874	4.15542e-05	0.00013081	-2.55635e-05	-8.89379e-05	-4.16424e-05	8.49898e-05	-6.52944e-05	1.08923e-05	0.000226929	-4.57075e-05	0.000279306	-5.54064e-05	-4.47866e-05	-2.50298e-05	-0.000722003	-0.00171012	8.71668e-05	-3.19954e-05
29	2	3	1	408.03	42	16	12	8	5	10	7	57	65	2.55046e-05	-1.34324e-05	-3.61989e-05	-3.60926e-05	-9.1502e-06	-4.87371e-05	-3.80716e-05	2.0513e-05	-3.26387e-05	-1.08715e-05	-9.12828e-05	-5.49675e-05	-0.00012085	-1.5826e-05	-2.80687e-05	-6.38426e-05	2.61276e-05	-2.80485e-05	-8.34222e-05	-9.32764e-05
30	1	1			71	28	14	13	11	23	10	41	52	-0.000387865	-0.000324437	5.10682e-05	-0.000159946	-0.000210509	-0.000258976	-0.000277129	-0.000155174	-0.000167409	-0.000186157	-0.00024608	-0.000112065	-0.00022589	-8.09993e-05	-0.000236031	-0.000288159	-0.000209369	-0.000126166	-3.11195e-05	-7.48812e-05
31	1	3			64	20	11	11	9	25	8	48	73	8.7936e-05	1.62734e-05	7.13744e-05	-5.36257e-05	-2.17088e-05	-1.02713e-05	-4.10577e-05	-4.79872e-05	-4.37471e-05	-1.54328e-05	1.12393e-05	-3.53904e-05	-8.11413e-05	-4.97129e-05	-3.42663e-05	-2.54329e-05	-6.613e-05	2.39106e-05	-2.93e-06	9.8398e-06
32	1	1			74	30	13	14	10	24	13	42	63	-0.000193962	-0.000165873	-6.89414e-05	-0.000234332	-5.87626e-05	-0.000227426	-9.80266e-05	-0.000211285	-6.89863e-05	-7.24418e-05	-0.000317867	-0.000120728	-0.000197831	-0.000124091	-0.000163215	-0.000230631	-0.000181729	-0.000118223	-0.000145321	-7.59822e-05
33	2	3	1	393.68	54	18	11	9	9	17	8	45	61	4.30768e-05	3.74342e-05	7.5004e-06	5.726E-7	2.51745e-05	1.04343e-05	5.54735e-05	3.52043e-05	2.41971e-05	1.23086e-05	8.75279e-05	-1.08923e-05	6.24685e-05	1.56572e-05	2.70674e-05	-1.57081e-05	5.01989e-05	7.47417e-05	4.24114e-05	5.56219e-05
34	1	2			57	24	11	10	6	20	10	48	51	0.000250015	0.000149603	0.000245713	0.000121291	0.000114792	1.79395e-05	0.000109828	6.01552e-05	0.000114598	7.86559e-05	2.59371e-05	-9.01875e-05	0.000489277	0.000176246	0.000182672	0.000447622	-0.000129005	3.7874e-05	0.000365775	0.000107353
36	1	2			51	18	10	6	8	19	8	51	48	-9.24479e-05	2.55711e-05	-6.73074e-05	-0.000239078	-0.000277177	-0.000274434	-0.000207153	-0.000109494	-0.000214493	1.38046e-05	-0.000438055	-0.000335516	-0.000285191	-0.000126248	-0.000169277	-0.000149271	-6.76834e-05	-9.55076e-05	-0.000219129	-0.000106794
37	1	3			74	20	14	14	13	23	10	47	70	3.53882e-05	7.92327e-05	-3.55673e-05	-1.67813e-05	1.2168e-05	3.02556e-05	4.64519e-05	-4.3227e-05	3.6696e-06	-1.47612e-05	-9.8622e-06	5.7949e-06	-2.44025e-05	2.64313e-05	-3.00566e-05	5.26352e-05	-2.524e-07	1.2225e-05	7.13933e-05	0.000132312
38	1	3			54	27	11	9	11	16	7	39	44	-0.000825207	-0.00105232	1.87704e-05	-0.000316975	6.41854e-05	-0.000756261	2.80511e-05	-0.00045188	-0.000114028	-9.51992e-05	-0.000797645	-0.000502771	-0.00066179	-0.000304581	-0.000371206	0.000126953	4.225e-05	4.26864e-05	8.07875e-05	-0.000261562
39	1	1			63	27	14	10	10	21	8	43	54	2.49757e-05	-7.2194e-06	-2.28163e-05	-0.00010476	-1.35599e-05	-2.49561e-05	-2.17027e-05	-1.77654e-05	-2.535e-05	-3.0521e-06	-3.48322e-05	-7.15542e-05	-4.57021e-05	-2.47031e-05	-6.9013e-06	-4.20783e-05	-5.6638e-06	-1.3469e-06	-1.1932e-05	-8.8252e-06
40	1	1			64	24	13	10	11	22	8	41	58	-0.00011292	-9.53129e-05	-0.000154912	-0.000166243	-0.000112231	-0.000148549	-0.000141818	-0.000108632	-0.000144848	-0.000111915	-0.000205955	-0.000138043	-0.000217429	-6.97749e-05	-0.000143255	-0.000214588	-0.000166505	-0.000149835	-0.00014204	-0.00027889
41	1	2	1	326	82	35	16	13	12	29	12	31	52	-8.83021e-05	-0.000188445	-8.33941e-05	-0.000180519	-4.32663e-05	-9.74979e-05	-8.94172e-05	-0.000354254	-0.00016841	-0.000280816	0.000430227	0.000209676	0.000208607	-3.71882e-05	-8.18832e-05	1.97081e-05	-0.000243382	-0.000168873	-9.96562e-05	-0.000135157
42	1	3	1	371.88	67	29	13	11	7	26	10	40	53	-0.00017893	-0.000183959	-6.88992e-05	6.11539e-05	-0.000133271	-0.000125445	-7.4566e-05	2.16526e-05	-3.19648e-05	-4.51488e-05	0.000195936	-5.24243e-05	0.000344597	-9.437e-06	8.82777e-05	-0.00037566	0.00012548	2.04005e-05	-0.00024506	-1.67274e-05
43	1	2	1	324.3	74	30	14	11	13	25	11	45	56	2.55273e-05	-7.6996e-05	7.41752e-05	2.05177e-05	2.51112e-05	0.00012586	1.30392e-05	-9.21971e-05	-8.33288e-05	-3.83325e-05	-2.1323e-05	5.416E-7	-3.49992e-05	-1.59646e-05	1.0826e-05	-8.01493e-05	-3.80842e-05	3.37284e-05	-3.11103e-05	6.52425e-05
44	1	3	1	355.5	67	23	12	9	13	23	10	37	37	-6.741e-07	-6.44793e-05	-5.96774e-05	-2.77325e-05	-8.728e-05	-9.79528e-05	-0.000148485	-0.000130951	-0.000136679	-3.86936e-05	-0.000148011	-9.40595e-05	-0.000129265	-0.000127481	-8.45521e-05	0.000193374	-9.86926e-05	-0.000134337	3.8495e-05	-1.13137e-05
45	1	3	1	377.03	73	29	15	11	11	26	10	42	63	-0.000186548	-0.000200658	1.64595e-05	-0.000129853	-7.56007e-05	-7.45733e-05	-0.000166916	-6.89483e-05	-0.000130944	-2.73387e-05	-3.21975e-05	-0.000138617	2.06711e-05	-8.5141e-05	-5.49874e-05	-8.64401e-05	-8.56478e-05	-8.52307e-05	-7.14399e-05	2.49079e-05
46	1	3	1	353.1	71	29	8	12	11	28	12	39	47	-5.22532e-05	2.95636e-05	0.00011452	0.000211497	-0.000258451	-0.000465366	-0.00017342	0.00023451	0.000149352	7.62703e-05	2.83705e-05	5.7867e-06	0.000114845	0.000130783	-1.92551e-05	-7.73162e-05	6.31811e-05	0.00010573	-0.000101492	-9.48056e-05
47	1	2	1	348.4	73	29	13	12	14	23	11	41	58	1.70007e-05	6.9796e-06	-8.61872e-05	-0.0001398	-9.7639e-05	-0.000155553	-0.000148017	-5.10412e-05	-0.000116374	5.4289e-06	-0.000181785	-0.000260916	-0.000135671	-0.000164963	-9.09457e-05	-0.000100516	-0.000146169	7.01255e-05	-8.51298e-05	0.000179215
48	1	2	1	331.02	56	27	9	13	5	14	15	38	51	-0.00038506	-0.00029629	-0.000205009	-0.000293065	-0.000226157	-0.000497047	-0.000258378	-1.22491e-05	-0.000221218	-0.000631101	-0.00053647	-0.00032089	-0.000510595	-0.000159406	-0.000704351	-0.000222983	-0.00112283	-0.000287798	-0.000203857	-9.40614e-05
49	2	1	1	370.05	76	29	12	13	13	26	12	46	56	-6.83473e-05	-3.4256e-05	-0.00019002	-0.000268208	-7.42855e-05	-6.20879e-05	-6.66673e-05	-5.2554e-06	-7.57048e-05	-2.97611e-05	-5.82105e-05	-0.000141426	-0.000192618	-9.91554e-05	-0.000137302	-0.000150928	-9.31726e-05	-4.10525e-05	-0.000156733	-0.000213085
50	1	3	1	397.45	59	31	11	10	8	19	11	32	50	2.4747e-06	-3.93943e-05	0.000144285	0.000231497	0.000109073	0.000136799	0.00020988	0.00029915	0.00044004	0.000371095	0.000312322	3.99332e-05	0.000161424	7.81781e-05	4.00564e-05	2.4376e-06	-0.00489528	-0.0030625	9.01455e-05	5.04644e-05
53	2	3	1	380.1	62	23	14	7	10	22	9	46	54	0.000121433	0.000124905	0.000150956	0.000212226	6.51237e-05	0.000142422	9.19796e-05	9.60041e-05	0.000167445	0.000146607	0.000224139	4.2642e-05	0.000118417	0.00010647	0.000126692	0.00011668	0.000128257	9.08654e-05	0.000155277	0.000107522
54	1	3	0.98	369.08	72	38	16	12	6	28	10	34	51	-0.000603875	4.21389e-05	-0.000189821	0.000107528	-6.63893e-05	-0.000125014	-2.00939e-05	7.60148e-05	0.0002441	0.000371204	0.000202144	-2.07012e-05	0.000130492	-3.53549e-05	-5.86475e-05	-0.00035978	0.000206972	-8.01449e-05	-4.82467e-05	-5.61801e-05
55	2	3	1	400.8	64	21	13	10	10	20	11	42	61	-4.81154e-05	-6.77808e-05	-4.16346e-05	-3.97128e-05	-0.000192619	0.000256512	-0.000162788	-0.000240861	-0.000206915	2.3141e-06	-0.000190763	-0.00069156	-6.29192e-05	-6.985e-06	-4.34468e-05	-0.000496859	-7.916e-06	7.94297e-05	0.000146168	7.50759e-05
56	2	3	1	377.7	59	24	12	9	9	21	8	29	50	8.32326e-05	0.000123856	3.40634e-05	0.000225601	2.92547e-05	1.81184e-05	2.64287e-05	-8.59535e-05	-3.65217e-05	-5.97573e-05	-0.000111902	-0.000289262	3.81925e-05	4.37216e-05	0.000166006	0.000136819	9.04506e-05	0.000103833	8.15664e-05	0.000148232
58	2	2	1	341.15	68	20	13	12	11	21	11	39	51	8.47072e-05	0.000101991	-9.60243e-05	-3.22833e-05	-6.7293e-05	4.19134e-05	-1.12176e-05	-0.000104152	-3.7874e-06	-2.14374e-05	-6.98768e-05	5.00016e-05	0.00010058	-2.2944e-06	-1.49894e-05	5.51476e-05	-0.000168096	-0.000198388	-9.70884e-05	-0.000195218
73	2	2	1	370.78	62	23	10	8	10	25	9	58	63	5.80523e-05	-0.000249323	9.12171e-05	6.48359e-05	-5.58056e-05	-4.51711e-05	-1.96436e-05	-0.000355821	-0.000377728	-0.000416745	2.29081e-05	-6.6608e-05	2.8363e-05	1.96501e-05	-0.000163268	2.86449e-05	0.000124213	0.000292417	2.7496e-05	1.68726e-05
74	2	1	1	355.05	74	32	13	12	14	25	10	31	59	-8.82094e-05	2.44025e-05	-0.00012593	-5.89237e-05	-1.62367e-05	-3.78604e-05	2.98636e-05	-6.60542e-05	0.000175128	0.000213345	-7.28176e-05	0.000328598	0.000868899	0.000117788	-1.42821e-05	0.000166141	0.000602362	7.53699e-05	-0.000126674	-7.56379e-05
75	1	1	1	340.03	60	26	14	11	9	18	8	43	46	3.62911e-05	0.000269806	-8.32979e-05	-0.000107767	-8.8124e-05	-9.9691e-05	-7.23471e-05	-0.000108446	-8.92515e-05	-0.000167087	-7.46149e-05	-0.000128513	-0.000124369	-0.000108698	-9.26405e-05	-8.41828e-05	0.00100016	0.00106022	-7.81702e-05	-7.11766e-05
76	1	1	1	334.73	73	29	15	11	13	19	15	32	65	0.000156756	0.000125593	7.97313e-05	-3.24542e-05	3.4427e-06	-1.91625e-05	-2.575e-06	-0.000121466	-6.60402e-05	-0.000110283	-2.18019e-05	-5.67674e-05	3.48371e-05	-2.58655e-05	-4.46543e-05	-7.05075e-05	1.61896e-05	3.438e-05	3.016e-05	-5.3141e-06
77	1	1	1	322.28	61	23	15	10	10	17	9	52	70	-2.44915e-05	1.79878e-05	1.33546e-05	-0.000110534	-3.46732e-05	-8.41621e-05	-5.44462e-05	-0.000132209	-6.29902e-05	-0.000168669	-0.000253478	-8.77909e-05	-0.000224602	-5.72861e-05	-9.93645e-05	-5.01246e-05	3.10629e-05	2.55221e-05	-0.00012874	-1.67786e-05
78	1	1	1	321.98	77	22	15	10	11	29	12	49	64	-8.40003e-05	-5.76507e-05	-9.15079e-05	-0.000130959	-9.17782e-05	-6.22171e-05	-9.02177e-05	1.29669e-05	-7.29901e-05	-7.42948e-05	-0.000115831	-7.06335e-05	-0.000111059	-3.18452e-05	-0.000120561	-2.05907e-05	-0.000119258	-6.91858e-05	-0.000149957	6.4565e-06
79	1	1	1	335.38	67	23	13	11	11	23	9	41	54	-6.35618e-05	-0.000106882	4.94692e-05	1.29206e-05	3.28653e-05	3.92162e-05	2.58159e-05	0.000125444	1.96058e-05	6.31208e-05	8.2983e-06	-3.53112e-05	-3.2264e-06	-2.34161e-05	-2.22463e-05	-5.8696e-05	-3.85907e-05	-1.179e-06	2.32315e-05	7.2444e-06
80	1	2	1	338.59	85	32	18	15	14	30	8	30	60	2.12687e-05	0.000335145	-4.79694e-05	-6.3156e-06	0.000103391	-2.27142e-05	-9.27542e-05	0.00134696	-3.50037e-05	-0.000175628	-1.45959e-05	-6.94287e-05	1.12718e-05	-0.000201627	-0.000271842	-9.53168e-05	0.000289512	0.000261282	9.97155e-05	7.30303e-05
81	1	2	1	355.25	73	33	16	13	10	22	12	36	42	-3.3138e-05	8.008E-7	-5.40216e-05	-8.79337e-05	-0.000105053	-0.000117441	-7.66344e-05	9.18033e-05	-8.98724e-05	9.86594e-05	-0.000181737	-0.00012875	-8.87581e-05	-8.5824e-05	-2.657e-07	-0.000122799	1.86433e-05	-4.88118e-05	-0.000138511	-6.14689e-05
82	1	3	1	350.2	84	35	16	13	14	29	12	40	59	-0.000187468	-0.000180497	3.10945e-05	2.31818e-05	-3.65037e-05	-4.05314e-05	-4.98696e-05	-0.000359664	-0.000148638	0.000132834	-0.000121904	-3.33228e-05	-0.000152832	-5.65478e-05	4.25083e-05	-3.70475e-05	0.00201812	0.00238834	-2.82731e-05	1.52406e-05
83	1	2	0.98	344.08	74	32	16	13	11	25	9	39	67	1.71469e-05	3.42643e-05	-8.95456e-05	-0.000212526	-9.38506e-05	-0.000129869	-6.31703e-05	-0.00032163	-0.000279875	-0.000260611	-0.000101963	-0.000179437	-0.000277747	-9.9202e-05	-5.68053e-05	-0.000126435	-0.000334608	-0.000381951	-0.000236552	-0.000114965
